# Supplementary material for: pH-Responsive Drug Delivery Nanoplatforms as Smart Carriers of Unsymmetrical Bisacridines for Targeted Cancer Therapy
Source: Pharmaceutics. 2023 Jan 6;15(1):201. doi: 10.3390/pharmaceutics15010201 (PMC9861370; doi:10.3390/pharmaceutics15010201)
Supplement: Supplementary file 1 [file pharmaceutics-15-00201-s001.zip]

Archive with 1 entries (1 files):
- pharmaceutics-2089116-supplementary.pdf
